# Supplementary material for: Serological cytokine signature in paediatric patients with inflammatory bowel disease impacts diagnosis
Source: Sci Rep. 2020 Sep 3;10:14638. doi: 10.1038/s41598-020-71503-y (PMC7471680; doi:10.1038/s41598-020-71503-y)
Supplement: Supplementary file 1 — Supplementary Information. [file 41598_2020_71503_MOESM1_ESM.xlsx]

## Sheet: TableS1
Supplementary Table S1 Clinical features of patients
	Age, years	Male, Female	Disease classification	PCDAI	SES-CD/ UCEIS	Endoscopic Features								Pathological Features				Clinical Features		Initial therapy				Therapy at 1-year follow up						Clinical course
						longitudinal ulcer	cobble stoning	small aphthous ulceration	skip lesions	stricture	Distorted vascular pattern	Mucosal friability/ bleeding	Erosions, Ulceration	noncaseating granulomas	Inflammatory cell infiltration	Crypt abscess	Goblet cell depletion	Perianal disorders	persistent bloody stool	5-ASA	ED	Corticosteroid	L-CAP	5-ASA	ED	Corticosteroid	Thiopurine	Anti-TNF-α	Tacrolimus
CD patient#
1	9.83333	M	L3	52.5	4			+	+					+						+	+	+		+	+
2	14.25	M	L2	40	25	+		+	+	+				+					+	+	+			+	+		+
3	15.3333	M	L3	22.5	17	+		+	+									+		+	+			+	+
4	12.5833	F	L3	25	12	+		+	+					+						+	+			+				+
5	15.9167	M	L3	37.5	35	+	+		+											+	+	+		+	+		+
6	13.8333	M	L3	37.5	12	+		+	+									+		+	+			+	+
7	15.1667	M	L3	50	3			+	+					+				+		+	+			+			+
8	12.1	M	L2	25	6	+		+	+	+				+				+		+	+	+		+	+
UC patient#
1	13.6667	F	E4	85	8						+	+	+		+	+			+	+			+	+						Relapse-remitting type
2	9.75	F	E4	65	6						+	+	+		+	+	+		+	+		+		+		+				Chronic continuous type
3	10.75	F	E4	85	6						+	+	+		+	+			+	+		+		+			+			Relapse-remitting type
4	13.5833	M	E4	50	3						+	+	+		+	+			+	+			+	+						First attack type
5	13	M	E4	45	4						+	+	+		+	+			+	+		+	+	+						First attack type
6	13.75	F	E2	15	5						+	+	+		+	+	+			+				+						Relapse-remitting type
7	10.1667	F	E4	25	7						+	+	+		+	+			+	+		+		+			+		+	Relapse-remitting type
